# Supplementary material for: Preparation and Performance Study of Carboxylated Nitrile Rubber Based on Phase Transfer Catalysis: Screening of Optimal Catalyst System
Source: Polymers (Basel). 2026 Mar 28;18(7):830. doi: 10.3390/polym18070830 (PMC13074642; doi:10.3390/polym18070830)
Supplement: Supplementary file 1 [file polymers-18-00830-s001.zip]

Archive with 1 entries (1 files):
- polymers-4220947-supplementary.pdf
